# Supplementary material for: Spatial Origin and Diversification of the Lycocerus fainanus Species Group (Coleoptera, Cantharidae), with Descriptions of Four New Species from China and Vietnam
Source: Insects. 2021 May 13;12(5):445. doi: 10.3390/insects12050445 (PMC8153118; doi:10.3390/insects12050445)
Supplement: Supplementary file 1 [file insects-12-00445-s001.zip]

Archive with 1 entries (1 files):
- insects-1209901-supplementary.pdf
